# Supplementary material for: Analysis of factors influencing levee safety using the DEMATEL method
Source: PLoS One. 2021 Sep 10;16(9):e0255755. doi: 10.1371/journal.pone.0255755 (PMC8432840; doi:10.1371/journal.pone.0255755)
Supplement: S1 File — (XLSX) [file pone.0255755.s001.xlsx]

## Sheet: Direct-influence matrix A
	F1	F2	F3	F4	F5	F6	F7	F8	∑
F1	0	1	2	1	0	1	2	0	7			F1. Levee geometry (width, slope inclination, levee top elevation)
F2	2	0	1	1	2	1	3	0	10			F2. Type and condition of soils in levee body
F3	2	2	0	3	3	1	2	0	13			F3. Type, layout and condition of soils in levee bed
F4	1	1	1	0	2	2	2	2	11			F4. Condition of levee areas (inter-levee and landside)
F5	2	2	1	2	0	1	2	0	10			F5. Condition of levee structures
F6	2	2	1	1	1	0	2	0	9			F6. Animal activity
F7	3	3	1	1	2	2	0	0	12			F7. Condition of levee top and slopes (maintenance work, filtration deformations, settlement)
F8	3	2	2	2	2	1	3	0	15			F8. Hydrological factor
∑	15	13	9	11	12	9	16	2
s=	16

## Sheet:  matrix N
	F1	F2	F3	F4	F5	F6	F7	F8
F1	0	0.0625	0.125	0.0625	0	0.0625	0.125	0
F2	0.125	0	0.0625	0.0625	0.125	0.0625	0.1875	0
F3	0.125	0.125	0	0.1875	0.1875	0.0625	0.125	0
F4	0.0625	0.0625	0.0625	0	0.125	0.125	0.125	0.125
F5	0.125	0.125	0.0625	0.125	0	0.0625	0.125	0
F6	0.125	0.125	0.0625	0.0625	0.0625	0	0.125	0
F7	0.1875	0.1875	0.0625	0.0625	0.125	0.125	0	0
F8	0.1875	0.125	0.125	0.125	0.125	0.0625	0.1875	0
s=	16

## Sheet: matrix T NeT Tprim Figures
Matrix T	F1	F2	F3	F4	F5	F6	F7	F8	∑												Ri	Cj	Ri+Cj	Ri-Cj	Group				Order	C			Order	R+C		Order	R-C
F1	0.153	0.199	0.205	0.17	0.131	0.163	0.269	0.021	1.311											F1	1.311	2.61	3.921	-1.299	Affected				F7	2.746			F7	4.761		F8	2.277
F2	0.318	0.188	0.184	0.202	0.271	0.197	0.374	0.025	1.759											F2	1.759	2.334	4.093	-0.575	Affected				F1	2.61			F2	4.093		F3	0.647
F3	0.367	0.344	0.158	0.354	0.373	0.236	0.384	0.044	2.26											F3	2.26	1.613	3.873	0.647	Cause				F2	2.334			F1	3.921		F4	0.133
F4	0.3	0.275	0.205	0.17	0.299	0.268	0.36	0.146	2.023											F4	2.023	1.89	3.913	0.133	Cause				F5	2.078			F4	3.913		F6	-0.13
F5	0.312	0.293	0.183	0.254	0.16	0.197	0.325	0.032	1.756											F5	1.756	2.078	3.834	-0.322	Affected				F4	1.89			F3	3.873		F5	-0.322
F6	0.295	0.277	0.171	0.186	0.202	0.122	0.304	0.023	1.58											F6	1.58	1.71	3.29	-0.13	Affected				F6	1.71			F5	3.834		F2	-0.575
F7	0.394	0.371	0.203	0.221	0.288	0.264	0.246	0.028	2.015											F7	2.015	2.746	4.761	-0.731	Affected				F3	1.613			F6	3.29		F7	-0.731
F8	0.471	0.387	0.304	0.333	0.354	0.263	0.484	0.042	2.638											F8	2.638	0.361	2.999	2.277	Cause				F8	0.361			F8	2.999		F1	-1.299
∑	2.61	2.334	1.613	1.89	2.078	1.71	2.746	0.361	15.342													mean	3.8355
min	0.153	0.188	0.158	0.17	0.131	0.122	0.246	0.021			threshold value θ=		0.239719
max	0.471	0.387	0.304	0.354	0.373	0.268	0.484	0.146			0.239719
																													Table 5. Total effects and net effects for factor.
																													Order	R	Order	C	Order	R+C	Order	R-C
Matrix T	F1	F2	F3	F4	F5	F6	F7	F8	transposed matrix T	F1	F2	F3	F4	F5	F6	F7	F8												F8	2.638	F7	2.746	F7	4.761	F8	2.277
F1	0.153	0.199	0.205	0.17	0.131	0.163	0.269	0.021	F1	0.153	0.318	0.367	0.3	0.312	0.295	0.394	0.471												F3	2.26	F1	2.61	F2	4.093	F3	0.647
F2	0.318	0.188	0.184	0.202	0.271	0.197	0.374	0.025	F2	0.199	0.188	0.344	0.275	0.293	0.277	0.371	0.387												F4	2.023	F2	2.334	F1	3.921	F4	0.133
F3	0.367	0.344	0.158	0.354	0.373	0.236	0.384	0.044	F3	0.205	0.184	0.158	0.205	0.183	0.171	0.203	0.304												F7	2.015	F5	2.078	F4	3.913	F6	-0.13
F4	0.3	0.275	0.205	0.17	0.299	0.268	0.36	0.146	F4	0.17	0.202	0.354	0.17	0.254	0.186	0.221	0.333												F2	1.759	F4	1.89	F3	3.873	F5	-0.322
F5	0.312	0.293	0.183	0.254	0.16	0.197	0.325	0.032	F5	0.131	0.271	0.373	0.299	0.16	0.202	0.288	0.354												F5	1.756	F6	1.71	F5	3.834	F2	-0.575
F6	0.295	0.277	0.171	0.186	0.202	0.122	0.304	0.023	F6	0.163	0.197	0.236	0.268	0.197	0.122	0.264	0.263												F6	1.58	F3	1.613	F6	3.29	F7	-0.731
F7	0.394	0.371	0.203	0.221	0.288	0.264	0.246	0.028	F7	0.269	0.374	0.384	0.36	0.325	0.304	0.246	0.484												F1	1.311	F8	0.361	F8	2.999	F1	-1.299
F8	0.471	0.387	0.304	0.333	0.354	0.263	0.484	0.042	F8	0.021	0.025	0.044	0.146	0.032	0.023	0.028	0.042
Tij-Tji	F1	F2	F3	F4	F5	F6	F7	F8
F1	0	-0.119	-0.162	-0.13	-0.181	-0.132	-0.125	-0.45
F2	0.119	0	-0.16	-0.073	-0.022	-0.08	0.003	-0.362
F3	0.162	0.16	0	0.149	0.19	0.065	0.181	-0.26
F4	0.13	0.073	-0.149	0	0.045	0.082	0.139	-0.187
F5	0.181	0.022	-0.19	-0.045	0	-0.005	0.037	-0.322
F6	0.132	0.08	-0.065	-0.082	0.005	0	0.04	-0.24												Fig 2. Diagram of influential power – dependency.
F7	0.125	-0.003	-0.181	-0.139	-0.037	-0.04	0	-0.456
F8	0.45	0.362	0.26	0.187	0.322	0.24	0.456	0
net influence matrix NeT	F1	F2	F3	F4	F5	F6	F7	F8
F1	0	0	0	0	0	0	0	0
F2	0.119	0	0	0	0	0	0.003	0
F3	0.162	0.16	0	0.149	0.19	0.065	0.181	0
F4	0.13	0.073	0	0	0.045	0.082	0.139	0																					Fig 3. Prominence graph (R+C).
F5	0.181	0.022	0	0	0	0	0.037	0
F6	0.132	0.08	0	0	0.005	0	0.04	0
F7	0.125	0	0	0	0	0	0	0
F8	0.45	0.362	0.26	0.187	0.322	0.24	0.456	0
																				Fig 5. Influential relation map (IRM) of the factors (mean of R+C = 3.836).
																													Fig 4. Relation graph (R-C).
